# Supplementary material for: Efficacy of topical bevacizumab 0.05% eye drops in dry eye disease: A double-masked, randomized trial
Source: PLoS One. 2020 Jun 5;15(6):e0234186. doi: 10.1371/journal.pone.0234186 (PMC7274382; doi:10.1371/journal.pone.0234186)
Supplement: S1 Data — (XLSX) [file pone.0234186.s003.xlsx]

## Sheet: total
ID	Age	Dash	visit(wk)	Shirmir	OSDI	Oxford	TBUT1	TBUT2	TBUT3	TBUT avg.	sex	menopause
1	0	1	0	3	42.5	0	4	6	4	4.66667	0	1
1	0	1	1	4	20	0	7	9	10	8.66667	0	1
1	0	1	4	4	17.5	0	6	6	7	6.33333	0	1
1	0	1	12	13	10	0	6	7	6	6.33333	0	1
2	1	1	0	10	43.18	1	3	2	3	2.66667	0	1
2	1	1	1	6	27.78	0	5	7	6	6	0	1
2	1	1	4	6	17.5	0	5	6	6	5.66667	0	1
2	1	1	12	7	27.7	0	5	5	7	5.66667	0	1
3	1	1	0	3	40.9	1	4	4	3	3.66667	0	1
3	1	1	1	6	25	0	6	8	11	8.33333	0	1
3	1	1	4	4	22.5	0	8	8	7	7.66667	0	1
3	1	1	12	3	25	0	7	8	7	7.33333	0	1
4	0	0	0	6	18.75	1	3	4	4	3.66667	0	0
4	0	0	1	13	13.8	1	4	4	3	3.66667	0	0
4	0	0	4	12	8.33	1	3	3	2	2.66667	0	0
4	0	0	12	6	21.875	0	1	2	2	1.66667	0	0
5	0	1	0	2	16	2	2	2	1	1.66667	1
5	0	1	1	4	5	2	3	3	4	3.33333	1
5	0	1	4	5	5	3	3	4	3	3.33333	1
5	0	1	12	2	12.5	2	4	4	3	3.66667	1
6	1	1	0	3	37.5	1	3	3	4	3.33333	0	1
6	1	1	1	6	20	1	6	9	10	8.33333	0	1
6	1	1	4	1	10	0	6	5	7	6	0	1
6	1	1	12	4	18.75	0	6	7	7	6.66667	0	1
7	0	0	0	6	30	0	4	5	5	4.66667	0	0
7	0	0	1	4	15	1	4	5	5	4.66667	0	0
7	0	0	4	10	7.5	1	4	4	6	4.66667	0	0
7	0	0	12	12	11.36	0	4	5	4	4.33333	0	0
8	1	1	0	3	35	1	2	3	3	2.66667	0	1
8	1	1	1	4	5	1	3	4	6	4.33333	0	1
8	1	1	4	14	2.5	0	6	8	9	7.66667	0	1
8	1	1	12	4	0	0	5	6	5	5.33333	0	1
9	1	0	0	5	19.4	1	2	2	2	2	0	1
9	1	0	1	3	15	2	3	5	3	3.66667	0	1
9	1	0	4	7	17.5	1	3	5	4	4	0	1
9	1	0	12	1	16.81	1	3	2	2	2.33333	0	1
10	0	0	0	5	10	1	2	4	2	2.66667	0	0
10	0	0	1	1	7.5	1	6	4	6	5.33333	0	0
10	0	0	4	2	19.4	0	3	2	3	2.66667	0	0
10	0	0	12	0	22.91	1	4	3	4	3.66667	0	0
11	0	1	0	2	18.18	0	4	4	3	3.66667	0	0
11	0	1	1	4	12.5	0	6	5	4	5	0	0
11	0	1	4	18	6.8	1	6	4	5	5	0	0
11	0	1	12	9	8.33	0	6	4	7	5.66667	0	0
12	0	1	0	0	47.5	2	1	0	0	0.333333	0	1
12	0	1	1	0.5	35	2	4	4	4	4	0	1
12	0	1	4	0	47.5	2	4	4	4	4	0	1
12	0	1	12		40	3	3	3	3	3	0	1
13	0	0	0	14	34.09	1	2	3	1	2	1
13	0	0	1	7	25	1	3	2	2	2.33333	1
13	0	0	4	0	25	1	4	3	3	3.33333	1
13	0	0	12	2	31.25	0	3	4	3	3.33333	1
14	0	0	0	8	32.5	0	4	4	3	3.66667	0	0
14	0	0	1	11	12.5	0	4	4	3	3.66667	0	0
14	0	0	4	10	15	0	4	3	4	3.66667	0	0
14	0	0	12	3	27.27	0	3	3	3	3	0	0
15	0	1	0	22	45	2	3	4	3	3.33333	0	0
15	0	1	1	5	7.5	1	6	7	8	7	0	0
15	0	1	4	15	12.5	2	4	5	4	4.33333	0	0
15	0	1	12	5	39.58	2	4	4	4	4	0	0
16	0	1	0	7	16	1	4	4	3	3.66667	0	0
16	0	1	1	25	5	0	6	6	4	5.33333	0	0
16	0	1	4	6	5	0	7	8	6	7	0	0
16	0	1	12	8	20.83	0	5	6	5	5.33333	0	0
17	0	0	0	32	25	1	4	4	3	3.66667	1
17	0	0	1	18	2.5	0	4	5	5	4.66667	1
17	0	0	4	20	15.9	0	4	4	4	4	1
17	0	0	12	6	10.41	0	3	3	3	3	1
18	0	1	0	1	22.5	0	2	2	2	2	0	0
18	0	1	1	13	10	0	2	2	5	3	0	0
18	0	1	4	16	5	0	2	3	3	2.66667	0	0
18	0	1	12	15	4.16	0	3	4	3	3.33333	0	0
19	1	1	0	16	25	1	1	1	1	1	0	1
19	1	1	1	16	30	0	3	3	4	3.33333	0	1
19	1	1	4	1	25	0	3	3	3	3	0	1
19	1	1	12	3	18.18	1	3	4	3	3.33333	0	1
21	1	1	0	3	22.5	2	3	3	4	3.33333	0	1
21	1	1	1	2	7.5	0	4	5	4	4.33333	0	1
21	1	1	4	5	5	0	10	8	10	9.33333	0	1
21	1	1	12	4	9	1	12	9	11	10.6667	0	1
22	1	0	0	4	22.5	1	3	2	3	2.66667	0	1
22	1	0	1	7	13.8	1	4	4	4	4	0	1
22	1	0	4	6	40.6	1	2	1	2	1.66667	0	1
22	1	0	12	6	13.36	1	3	3	4	3.33333	0	1
23	1	1	0	2	15.9	0	3	2	2	2.33333	1
23	1	1	1	6	25	0	3	2	2	2.33333	1
23	1	1	4	8	11.3	0	2	2	2	2	1
23	1	1	12	15	21.875	1	2	2	2	2	1
24	1	1	0	0	45.45	2	3	2	3	2.66667	0	1
24	1	1	1	2	40	1	3	2	3	2.66667	0	1
24	1	1	4	1	50	2	4	4	3	3.66667	0	1
24	1	1	12	0	25	1	3	4	3	3.33333	0	1
25	1	1	0	5	44.4	1	4	2	5	3.66667	0	0
25	1	1	1								0	0
25	1	1	4								0	0
25	1	1	12								0	0
26	1	0	0	5	5	2	2	4	4	3.33333	0	1
26	1	0	1	2	10	1	4	4	5	4.33333	0	1
26	1	0	4	6	6.8	2	3	3	3	3	0	1
26	1	0	12	1		2	2	3	4	3	0	1
27	1	1	0	6	15	1	4	4	5	4.33333	0	1
27	1	1	1	3	2.5	0	4	4	4	4	0	1
27	1	1	4	6	7.5	0	6	5	7	6	0	1
27	1	1	12	15		0	7	10	9	8.66667	0	1
28	0	1	0	7	8.33	2	3	4	4	3.66667	0	0
28	0	1	1								0	0
28	0	1	4								0	0
28	0	1	12								0	0
29	1	0	0	10	18.18	0	2	3	3	2.66667	0	1
29	1	0	1	8	17.5	0	3	4	3	3.33333	0	1
29	1	0	4	10	22.2	0	3	3	3	3	0	1
29	1	0	12	10	7.5	0	4	3	4	3.66667	0	1
30	1	0	0	4	18.18	2	2	2	2	2	0	1
30	1	0	1	2	11.36	1	3	3	2	2.66667	0	1
30	1	0	4	6	12.5	1	1	1	2	1.33333	0	1
30	1	0	12	3	12.5	0	4	3	2	3	0	1
31	1	1	0	5	30	2	4	3	4	3.66667	0	1
31	1	1	1	16	6.81	0	6	6	6	6	0	1
31	1	1	4	6	12.5	0	5	5	4	4.66667	0	1
31	1	1	12	0	11.36	0	3	3	2	2.66667	0	1
32	1	0	0	1	11.36	2	2	1	1	1.33333	0	1
32	1	0	1	6	15	1	1	1	1	1	0	1
32	1	0	4	2	15.9	0	2	2	2	2	0	1
32	1	0	12	2	15.9	1	1	2	1	1.33333	0	1
		76

## Sheet: nomen
ID	Age	Dash	visit(wk)	Shirmir	OSDI	Oxford	TBUT1	TBUT2	TBUT3	TBUT avg.	sex	menopause
1	0	1	0	3	42.5	0	4	6	4	4.66667	0	1
1	0	1	1	4	20	0	7	9	10	8.66667	0	1
1	0	1	4	4	17.5	0	6	6	7	6.33333	0	1
1	0	1	12	13	10	0	6	7	6	6.33333	0	1
2	1	1	0	10	43.18	1	3	2	3	2.66667	0	1
2	1	1	1	6	27.78	0	5	7	6	6	0	1
2	1	1	4	6	17.5	0	5	6	6	5.66667	0	1
2	1	1	12	7	27.7	0	5	5	7	5.66667	0	1
3	1	1	0	3	40.9	1	4	4	3	3.66667	0	1
3	1	1	1	6	25	0	6	8	11	8.33333	0	1
3	1	1	4	4	22.5	0	8	8	7	7.66667	0	1
3	1	1	12	3	25	0	7	8	7	7.33333	0	1
4	0	0	0	6	18.75	1	3	4	4	3.66667	0	0
4	0	0	1	13	13.8	1	4	4	3	3.66667	0	0
4	0	0	4	12	8.33	1	3	3	2	2.66667	0	0
4	0	0	12	6	21.875	0	1	2	2	1.66667	0	0
6	1	1	0	3	37.5	1	3	3	4	3.33333	0	1
6	1	1	1	6	20	1	6	9	10	8.33333	0	1
6	1	1	4	1	10	0	6	5	7	6	0	1
6	1	1	12	4	18.75	0	6	7	7	6.66667	0	1
7	0	0	0	6	30	0	4	5	5	4.66667	0	0
7	0	0	1	4	15	1	4	5	5	4.66667	0	0
7	0	0	4	10	7.5	1	4	4	6	4.66667	0	0
7	0	0	12	12	11.36	0	4	5	4	4.33333	0	0
8	1	1	0	3	35	1	2	3	3	2.66667	0	1
8	1	1	1	4	5	1	3	4	6	4.33333	0	1
8	1	1	4	14	2.5	0	6	8	9	7.66667	0	1
8	1	1	12	4	0	0	5	6	5	5.33333	0	1
9	1	0	0	5	19.4	1	2	2	2	2	0	1
9	1	0	1	3	15	2	3	5	3	3.66667	0	1
9	1	0	4	7	17.5	1	3	5	4	4	0	1
9	1	0	12	1	16.81	1	3	2	2	2.33333	0	1
10	0	0	0	5	10	1	2	4	2	2.66667	0	0
10	0	0	1	1	7.5	1	6	4	6	5.33333	0	0
10	0	0	4	2	19.4	0	3	2	3	2.66667	0	0
10	0	0	12	0	22.91	1	4	3	4	3.66667	0	0
11	0	1	0	2	18.18	0	4	4	3	3.66667	0	0
11	0	1	1	4	12.5	0	6	5	4	5	0	0
11	0	1	4	18	6.8	1	6	4	5	5	0	0
11	0	1	12	9	8.33	0	6	4	7	5.66667	0	0
12	0	1	0	0	47.5	2	1	0	0	0.333333	0	1
12	0	1	1	0.5	35	2	4	4	4	4	0	1
12	0	1	4	0	47.5	2	4	4	4	4	0	1
12	0	1	12		40	3	3	3	3	3	0	1
14	0	0	0	8	32.5	0	4	4	3	3.66667	0	0
14	0	0	1	11	12.5	0	4	4	3	3.66667	0	0
14	0	0	4	10	15	0	4	3	4	3.66667	0	0
14	0	0	12	3	27.27	0	3	3	3	3	0	0
15	0	1	0	22	45	2	3	4	3	3.33333	0	0
15	0	1	1	5	7.5	1	6	7	8	7	0	0
15	0	1	4	15	12.5	2	4	5	4	4.33333	0	0
15	0	1	12	5	39.58	2	4	4	4	4	0	0
16	0	1	0	7	16	1	4	4	3	3.66667	0	0
16	0	1	1	25	5	0	6	6	4	5.33333	0	0
16	0	1	4	6	5	0	7	8	6	7	0	0
16	0	1	12	8	20.83	0	5	6	5	5.33333	0	0
18	0	1	0	1	22.5	0	2	2	2	2	0	0
18	0	1	1	13	10	0	2	2	5	3	0	0
18	0	1	4	16	5	0	2	3	3	2.66667	0	0
18	0	1	12	15	4.16	0	3	4	3	3.33333	0	0
19	1	1	0	16	25	1	1	1	1	1	0	1
19	1	1	1	16	30	0	3	3	4	3.33333	0	1
19	1	1	4	1	25	0	3	3	3	3	0	1
19	1	1	12	3	18.18	1	3	4	3	3.33333	0	1
21	1	1	0	3	22.5	2	3	3	4	3.33333	0	1
21	1	1	1	2	7.5	0	4	5	4	4.33333	0	1
21	1	1	4	5	5	0	10	8	10	9.33333	0	1
21	1	1	12	4	9	1	12	9	11	10.6667	0	1
22	1	0	0	4	22.5	1	3	2	3	2.66667	0	1
22	1	0	1	7	13.8	1	4	4	4	4	0	1
22	1	0	4	6	40.6	1	2	1	2	1.66667	0	1
22	1	0	12	6	13.36	1	3	3	4	3.33333	0	1
24	1	1	0	0	45.45	2	3	2	3	2.66667	0	1
24	1	1	1	2	40	1	3	2	3	2.66667	0	1
24	1	1	4	1	50	2	4	4	3	3.66667	0	1
24	1	1	12	0	25	1	3	4	3	3.33333	0	1
25	1	1	0	5	44.4	1	4	2	5	3.66667	0	0
25	1	1	1								0	0
25	1	1	4								0	0
25	1	1	12								0	0
26	1	0	0	5	5	2	2	4	4	3.33333	0	1
26	1	0	1	2	10	1	4	4	5	4.33333	0	1
26	1	0	4	6	6.8	2	3	3	3	3	0	1
26	1	0	12	1		2	2	3	4	3	0	1
27	1	1	0	6	15	1	4	4	5	4.33333	0	1
27	1	1	1	3	2.5	0	4	4	4	4	0	1
27	1	1	4	6	7.5	0	6	5	7	6	0	1
27	1	1	12	15		0	7	10	9	8.66667	0	1
28	0	1	0	7	8.33	2	3	4	4	3.66667	0	0
28	0	1	1								0	0
28	0	1	4								0	0
28	0	1	12								0	0
29	1	0	0	10	18.18	0	2	3	3	2.66667	0	1
29	1	0	1	8	17.5	0	3	4	3	3.33333	0	1
29	1	0	4	10	22.2	0	3	3	3	3	0	1
29	1	0	12	10	7.5	0	4	3	4	3.66667	0	1
30	1	0	0	4	18.18	2	2	2	2	2	0	1
30	1	0	1	2	11.36	1	3	3	2	2.66667	0	1
30	1	0	4	6	12.5	1	1	1	2	1.33333	0	1
30	1	0	12	3	12.5	0	4	3	2	3	0	1
31	1	1	0	5	30	2	4	3	4	3.66667	0	1
31	1	1	1	16	6.81	0	6	6	6	6	0	1
31	1	1	4	6	12.5	0	5	5	4	4.66667	0	1
31	1	1	12	0	11.36	0	3	3	2	2.66667	0	1
32	1	0	0	1	11.36	2	2	1	1	1.33333	0	1
32	1	0	1	6	15	1	1	1	1	1	0	1
32	1	0	4	2	15.9	0	2	2	2	2	0	1
32	1	0	12	2	15.9	1	1	2	1	1.33333	0	1
